# Supplementary material for: Functional and Genetic Insights into the Role of the NR4A1 Gene in the Litter Size of the Shaanbei White Cashmere Goat
Source: Animals (Basel). 2025 Jun 11;15(12):1729. doi: 10.3390/ani15121729 (PMC12189067; doi:10.3390/ani15121729)
Supplement: Supplementary file 1 [file animals-15-01729-s001.zip]

Archive with 2 entries (2 files):
- Suplmentary File Figure.pdf
- Suplmentary File Table.pdf
